# Supplementary material for: Megestrol acetate in the management of cancer cachexia: a prospective quasi-experimental study focusing on body composition and patient-reported outcomes
Source: Front Nutr. 2026 Apr 21;13:1780653. doi: 10.3389/fnut.2026.1780653 (PMC13138985; doi:10.3389/fnut.2026.1780653)
Supplement: Supplementary file 5 [file Table_1.xlsx]

## Sheet: Sheet1
Supplementary Table S1 Anticancer treatment during the study period
Treatment modality	Control group (n=33)	MA group (n=64)
Chemotherapy alone	8 (24.2%)	16 (25.0%)
Radiotherapy alone	5 (15.2%)	7 (10.9%)
Targeted therapy alone	1 (3.0%)	2 (3.1%)
Immunotherapy alone	2 (6.1%)	3 (4.7%)
Interventional therapy alone	0 (0%)	1 (1.6%)
Combination therapy (two or more modalities)	12 (36.4%)	28 (43.8%)
Best supportive care only	3 (9.1%)	5 (7.8%)
Total receiving active anticancer treatment	30 (90.9%)	59 (92.2%)
Footnotes for Supplementary Table S1:Data are presented as n (%). Combination therapy includes regimens such as chemotherapy + targeted therapy, chemotherapy + immunotherapy, targeted therapy + immunotherapy, interventional therapy + chemotherapy, interventional therapy + immunotherapy, and interventional therapy + targeted therapy + immunotherapy. Patients may receive more than one treatment mod…
