# Supplementary material for: Megestrol acetate in the management of cancer cachexia: a prospective quasi-experimental study focusing on body composition and patient-reported outcomes
Source: Front Nutr. 2026 Apr 21;13:1780653. doi: 10.3389/fnut.2026.1780653 (PMC13138985; doi:10.3389/fnut.2026.1780653)
Supplement: Supplementary file 6 [file Table_2.xlsx]

## Sheet: Sheet1
Supplementary Table S2 Detailed inter- and intra-group comparisons of all primary and secondary outcome measures using generalized estimating equations (GEE)
Characteristic	control	MA	control-before vs after	MA-before vs after	Difference	wald	P value (control vs MA)	group	time	group.time
weight								χ2=0.592, p=0.442	χ2=6.250, p=0.012	χ2=20.166, P<0.001
Before	50.03 (0.16)	50.13 (0.09)	-	-	0.09 (-0.18, 0.37)	0.452	0.501																																50.03	0.16	49.11	0.49
After	49.11 (0.49)	51.78 (0.34)	-0.92 (-1.79, -0.06); p=0.038	1.66 (0.93, 2.38); p<0.001	2.58 (1.45, 3.71)	20.166	<0.001																																50.13	0.09	51.78	0.34
BMI								χ2=1.777, p=0.183	χ2=7.750, p=0.005	χ2=22.395, P<0.001
Before	19.27 (0.06)	19.30 (0.03)	-	-	0.04 (-0.07, 0.15)	0.453	0.501																																19.27	0.06	18.9	0.19
After	18.90 (0.19)	20.01 (0.13)	-0.36 (-0.71, -0.02); p=0.039	0.71 (0.43, 0.99); p<0.001	1.07 (0.63, 1.51)	22.395	<0.001																																19.3	0.03	20.01	0.13
Skeletal Muscle Mass								χ2=1.555, p=0.212	χ2=4.854, p=0.028	χ2=4.592, p=0.032
Before	21.56 (0.12)	21.67 (0.06)	-	-	0.11 (-0.09, 0.31)	1.239	0.266																																21.56	0.12	20.43	0.32
After	20.43 (0.32)	21.49 (0.31)	-1.13 (-1.74, -0.51); p<0.001	-0.19 (-0.79, 0.42); p=0.546	0.94 (0.08, 1.80)	4.592	0.032																																21.67	0.06	21.49	0.31
Fat Mass								χ2=0.149, p=0.699	χ2=11.445, p=0.001	χ2=5.091, p=0.024
Before	9.58 (0.16)	9.55 (0.09)	-	-	-0.04 (-0.27, 0.20)	0.083	0.773																																9.58	0.16	9.71	0.63
After	9.71 (0.63)	11.43 (0.45)	0.13 (-1.14, 1.40); p=0.844	1.88 (1.04, 2.72); p<0.001	1.75 (0.23, 3.27)	5.091	0.024																																9.55	0.09	11.43	0.45
PA								χ2=2.059, p=0.151	χ2=3.647, p=0.056	χ2=7.445, p=0.006
Before	166.19 (4.23)	166.92 (2.15)	-	-	0.73 (-7.84, 9.30)	0.028	0.867																																166.19	4.23	151.33	11.61
After	151.33 (11.61)	194.14 (6.28)	-14.86 (-42.15, 12.43); p=0.287	27.22 (14.22, 40.22); p<0.001	42.08 (11.85, 72.31)	7.445	0.006																																166.92	2.15	194.14	6.28
ALB								χ2=1.323, p=0.250	χ2=3.559, p=0.059	χ2=6.449, p=0.011
Before	36.48 (0.29)	36.33 (0.19)	-	-	-0.15 (-0.80, 0.50)	0.210	0.646																																36.48	0.29	35.66	0.76
After	35.66 (0.76)	38.09 (0.43)	-0.82 (-2.53, 0.90); p=0.351	1.76 (0.75, 2.77); p=0.001	2.58 (0.59, 4.57)	6.449	0.011																																36.33	0.19	38.09	0.43
Hb								χ2=0.087, p=0.768	χ2=0.576, p=0.448	χ2=4.988, p=0.026
Before	113.83 (0.89)	113.81 (0.46)	-	-	-0.02 (-1.78, 1.74)	0.000	0.983																																113.83	0.89	107.53	2.72
After	107.53 (2.72)	115.22 (1.75)	-6.30 (-12.06, -0.55); p=0.033	1.41 (-2.15, 4.96); p=0.439	7.71 (0.94, 14.47)	4.988	0.026																																113.81	0.46	115.22	1.75
CRP								χ2=1.930, p=0.165	χ2=0.000, p=0.990	χ2=0.295, p=0.587
Before	32.82 (4.52)	29.97 (2.31)	-	-	-2.85 (-11.13, 5.43)	0.455	0.500																																32.82	4.52	37.82	11.63
After	37.82 (11.63)	26.97 (4.84)	5.00 (-22.32, 32.32); p=0.720	-3.00 (-12.44, 6.44); p=0.534	-8.00 (-36.85, 20.85)	0.295	0.587																																29.97	2.31	26.97	4.84
IL6								χ2=0.786, p=0.375	χ2=1.262, p=0.261	χ2=0.093, p=0.761
Before	27.76 (5.53)	26.65 (2.10)	-	-	-1.11 (-13.61, 11.39)	0.030	0.862																																27.76	5.53	24.87	16.6
After	24.87 (16.60)	17.63 (2.22)	-2.89 (-43.64, 37.85); p=0.890	-9.02 (-15.71, -2.32); p=0.009	-6.13 (-45.56, 33.31)	0.093	0.761																																26.65	2.1	17.63	2.22
TNFα								χ2=2.208, p=0.137	χ2=3.283, p=0.070	χ2=0.485, p=0.486
Before	2.00 (0.08)	2.15 (0.07)	-	-	0.15 (-0.04, 0.34)	2.269	0.132																																2	0.08	1.83	0.15
After	1.83 (0.15)	1.77 (0.21)	-0.18 (-0.50, 0.15); p=0.287	-0.38 (-0.83, 0.07); p=0.102	-0.20 (-0.77, 0.37)	0.485	0.486																																2.15	0.07	1.77	0.21
CD4+ T cells								χ2=0.502, p=0.479	χ2=2.884, p=0.089	χ2=1.913, p=0.167
Before	472.00 (13.51)	470.29 (18.87)	-	-	-1.71 (-30.13, 26.71)	0.014	0.906																																472	13.51	454.77	48.53
After	454.77 (48.53)	543.17 (41.60)	-17.23 (-121.60, 87.14); p=0.747	72.88 (1.54, 144.22); p=0.047	90.11 (-37.58, 217.80)	1.913	0.167																																470.29	18.87	543.17	41.6
CD8+ T cells								χ2=1.683, p=0.195	χ2=3.364, p=0.067	χ2=0.015, p=0.904
Before	359.19 (13.25)	371.14 (17.50)	-	-	11.95 (-13.48, 37.38)	0.849	0.357																																359.19	13.25	422.73	80.25
After	422.73 (80.25)	424.41 (40.29)	63.54 (-89.58, 216.67); p=0.417	53.27 (-14.03, 120.56); p=0.123	-10.28 (-177.36, 156.81)	0.015	0.904																																371.14	17.5	424.41	40.29
CD4+/CD8+ T ratio								χ2=1.977, p=0.160	χ2=0.505, p=0.477	χ2=0.006, p=0.939
Before	1.48 (0.04)	1.50 (0.02)	-	-	0.02 (-0.05, 0.08)	0.307	0.580																																1.48	0.04	1.43	0.2
After	1.43 (0.20)	1.43 (0.08)	-0.05 (-0.48, 0.37); p=0.815	-0.07 (-0.24, 0.10); p=0.434	-0.02 (-0.48, 0.44)	0.006	0.939																																1.5	0.02	1.43	0.08
Somatic fatigue score								χ2=13.433, P<0.001	χ2=29.636, P<0.001	χ2=29.440, P<0.001
Before	12.98 (0.25)	12.84 (0.16)	-	-	-0.14 (-0.65, 0.38)	0.278	0.598																																12.98	0.25	13.25	0.5
After	13.25 (0.50)	9.17 (0.45)	0.27 (-0.73, 1.27); p=0.593	-3.67 (-4.69, -2.66); p<0.001	-3.94 (-5.37, -2.52)	29.440	<0.001																																12.84	0.16	9.17	0.45
Cognitive fatigue score								χ2=2.400, p=0.121	χ2=4.980, p=0.026	χ2=20.479, P<0.001
Before	4.54 (0.14)	4.73 (0.12)	-	-	0.19 (-0.15, 0.52)	1.151	0.283																																4.54	0.14	5.24	0.26
After	5.24 (0.26)	3.54 (0.23)	0.70 (0.16, 1.23); p=0.011	-1.19 (-1.80, -0.57); p<0.001	-1.88 (-2.70, -1.07)	20.479	<0.001																																4.73	0.12	3.54	0.23
Affective fatigue score								χ2=7.663, p=0.006	χ2=41.328, P<0.001	χ2=15.696, P<0.001
Before	6.58 (0.15)	6.69 (0.10)	-	-	0.11 (-0.21, 0.44)	0.467	0.494																																6.58	0.15	6.3	0.4
After	6.30 (0.40)	4.41 (0.20)	-0.27 (-1.12, 0.57); p=0.528	-2.28 (-2.80, -1.76); p<0.001	-2.01 (-3.00, -1.01)	15.696	<0.001																																6.69	0.1	4.41	0.2
Total Fatigue Score								χ2=11.986, p=0.001	χ2=35.972, P<0.001	χ2=38.694, P<0.001
Before	24.18 (0.42)	24.23 (0.29)	-	-	0.05 (-0.87, 0.97)	0.010	0.921																																24.18	0.42	24.88	0.92
After	24.88 (0.92)	17.09 (0.66)	0.70 (-1.13, 2.52); p=0.455	-7.14 (-8.81, -5.48); p<0.001	-7.84 (-10.31, -5.37)	38.694	<0.001																																24.23	0.29	17.09	0.66
QOL								χ2=1.907, p=0.167	χ2=38.715, P<0.001	χ2=18.722, P<0.001
Before	37.31 (0.28)	37.07 (0.16)	-	-	-0.24 (-0.79, 0.30)	0.779	0.377																																37.31	0.28	37.74	0.69
After	37.74 (0.69)	41.57 (0.55)	0.42 (-1.02, 1.87); p=0.566	4.50 (3.35, 5.65); p<0.001	4.08 (2.23, 5.92)	18.722	<0.001																																37.07	0.16	41.57	0.55
Footnotes for Supplementary Table S1: Data are presented as least squares estimated mean with standard error derived from generalized estimating equations (GEE) with an exchangeable correlation structure. Inter-group comparisons (MA group vs. control group) and intra-group comparisons (baseline vs. 2 months) were performed using GEE. All models were adjusted for age, gender, and tumor type to con…
